# Supplementary material for: Oscillating Glucose Induces the Increase in Inflammatory Stress through Ninjurin-1 Up-Regulation and Stimulation of Transport Proteins in Human Endothelial Cells
Source: Biomolecules. 2023 Mar 30;13(4):626. doi: 10.3390/biom13040626 (PMC10135653; doi:10.3390/biom13040626)
Supplement: Supplementary file 1 [file biomolecules-13-00626-s001.zip]

Archive with 1 entries (1 files):
- biomolecules-2315488-supplementary.pdf
